# Supplementary material for: Circulating healing (CH) cells expressing BST2 are functionally activated by the injury-regulated systemic factor HGFA
Source: Stem Cell Res Ther. 2018 Nov 8;9:300. doi: 10.1186/s13287-018-1056-1 (PMC6225669; doi:10.1186/s13287-018-1056-1)
Supplement: Supplementary file 2 — Table S1. Log2 Intensity values of the 87 genes characterizing the CH cells for each considered cell population. (XLSX 69 kb) [file 13287_2018_1056_MOESM2_ESM.xlsx]

## Sheet: Log2 Intensity values
Table S1. Log2 Intensity values of the 87 genes characterizing the CH cells for each considered cell population.
	ID_REF	Symbol	ESC	VSEL	HSC	HEM	MAPC	MSC	CH cells
1	1420727_a_at	Tmlhe	5.60074	6.00532	5.89431	5.55821	6.64627	7.49084	9.27206
2	1439104_at	Peak1	5.74661	6.1235	4.77955	5.88717	6.06565	7.40597	9.29907
3	1421252_a_at	Mef2a	5.92063	5.66396	6.98783	7.76472	7.04458	7.125	9.33196
4	1450007_at	Chp1	6.15186	6.4536	5.93428	5.47382	5.80628	6.29149	9.49691
5	1420620_a_at	Rnf13	5.97295	6.20468	6.20497	5.77986	6.07006	7.68702	9.53883
6	1420831_at	Qsox1	6.06076	6.3622	6.85846	5.41292	6.54006	7.35519	9.56457
7	1436332_at	Hspb6	6.80204	6.79599	7.18313	6.1799	6.15677	8.58219	9.65062
8	1420839_at	Plekha3	7.56164	5.96918	5.41449	5.89326	7.25548	7.57373	9.65963
9	1448456_at	Cln8	7.66555	6.75239	6.19707	6.94867	8.75021	7.61087	9.76315
10	1429533_at	Immt	7.78537	6.04	6.17003	7.36771	7.38042	6.97658	9.84313
11	1421908_a_at	Tcf12	7.28956	5.95939	6.76305	8.3901	8.28857	8.7996	9.91599
12	1416525_at	Spop	7.41857	6.63279	6.50717	7.55267	7.29801	8.2876	10.0744
13	1429859_a_at	Arl2bp	6.87845	6.26549	6.07402	8.06795	8.88526	8.69918	10.248
14	1426010_a_at	Epb4.1l3	6.85615	6.70568	5.5657	7.85093	6.5105	7.85783	10.276
15	1437591_a_at	Wdr1	7.1518	6.87882	8.30461	6.6329	8.70347	8.92592	10.3292
16	1457032_at	Ak5	5.69684	6.10667	5.98925	5.48288	5.53186	7.07481	10.3429
17	1424131_at	Col6a3	6.33677	6.27979	7.97996	5.27868	5.60037	8.49488	10.4085
18	1450655_at	Pten	7.31535	6.12357	7.89031	7.88378	8.10061	9.24651	10.415
19	1416147_at	Hspa4	7.45443	6.89723	6.05543	7.15001	7.38161	7.83619	10.4161
20	1426764_at	Oaz2	8.31727	7.38303	7.32491	7.59457	7.14319	7.89427	10.4228
21	1420981_a_at	Lmo4	6.96906	6.75008	8.45909	7.8212	6.88971	6.82709	10.4464
22	1416190_a_at	Sec61a1	6.68606	5.60776	5.36318	6.74527	9.14658	8.0109	10.5226
23	1420909_at	Vegfa	5.96985	5.60311	9.55379	8.19054	8.99382	8.64217	10.5275
24	1419062_at	Epb4.1l3	7.78699	6.73696	8.0189	8.96858	7.33329	9.33054	10.53
25	1426398_at	Ube2w	7.73	6.06378	6.96487	7.87127	7.91114	8.95918	10.5626
26	1420472_at	Mtpn	7.82622	6.44307	7.28967	7.70989	8.84618	8.4011	10.6344
27	1447839_x_at	Adm	7.35669	6.94466	7.12431	7.6717	6.21989	5.90597	10.6674
28	1448908_at	Ppap2b	7.36741	6.71512	6.62503	7.83315	7.03225	8.8909	10.7265
29	1448669_at	Dkk3	6.11255	6.16149	6.32267	5.52264	6.22476	5.26921	10.7996
30	1425811_a_at	Csrp1	7.15251	6.4921	6.44177	7.32351	6.7863	7.59713	10.812
31	1452037_at	Mgat2	8.2884	6.39961	7.10145	8.3938	9.25245	9.13471	10.8337
32	1452058_a_at	Rnf11	7.5092	6.05571	7.68358	9.76821	8.7047	9.37218	10.8575
33	1427742_a_at	Klf6	7.25048	6.60153	7.87371	7.81877	9.00783	8.44912	10.8793
34	1452290_at	Tmem106b	7.55246	6.36056	8.51969	8.32233	9.44839	9.3834	10.9134
35	1452292_at	Ap2b1	8.19595	7.30407	8.3374	9.29468	8.6147	8.49192	10.9155
36	1454875_a_at	Rbbp4	8.3933	6.63579	5.86139	7.38077	9.05949	8.33607	10.9819
37	1420401_a_at	Ramp3	8.97677	7.86711	6.16149	5.92254	6.09537	6.37452	11.0046
38	1448239_at	Hmox1	7.30923	7.02088	6.26973	7.70711	8.44614	9.86601	11.035
39	1452430_s_at	Srsf1	8.6311	5.6182	6.29301	7.80803	8.63407	8.13206	11.062
40	1423407_a_at	Fbln2	7.08017	6.37183	6.27339	8.4167	6.96396	6.13429	11.064
41	1424101_at	Hnrnpl	7.95191	7.11903	7.21196	9.25809	8.22566	7.75287	11.1511
42	1416191_at	Sec61a1	7.73476	7.03875	7.36603	7.28751	10.0032	8.91126	11.1555
43	1423321_at	Myadm	7.92036	6.70498	7.02988	9.22742	10.1359	9.89422	11.1643
44	1424086_at	Oaf	7.12892	6.67011	6.22708	7.44065	5.90219	9.89373	11.1777
45	1423522_at	Npm3-ps1	8.05872	6.75727	6.21465	9.99149	7.45623	7.58973	11.201
46	1424921_at	Bst2	7.65923	6.82967	5.47077	6.19122	5.67324	6.61713	11.3005
47	1431037_a_at	Elavl1	9.07022	5.55238	6.21164	8.70684	8.99827	9.18984	11.322
48	1424112_at	Igf2r	6.60392	7.25859	7.62635	8.86917	7.84049	8.15814	11.3242
49	1418823_at	Arf6	8.67869	7.15844	7.2559	7.29742	8.33	8.34469	11.3508
50	1423588_at	Arpc4	9.17491	7.61551	8.24241	8.00717	8.96304	8.64073	11.3618
51	1426404_a_at	Rnf11	8.63419	7.11529	8.74719	9.06949	9.07195	9.71315	11.3948
52	1429514_at	Ppap2b	7.78973	7.4702	7.70817	8.35621	7.67918	9.38907	11.3972
53	1416159_at	Nr2f2	5.70422	6.3808	5.84867	5.47514	7.78877	8.6041	11.4441
54	1450618_a_at	Sprr2a2	7.5286	7.56139	9.07369	8.25611	7.02669	6.31834	11.5037
55	1433591_at	Ppp3r1	9.03247	7.56635	9.57147	9.47918	9.62706	9.8142	11.5059
56	1448606_at	Lpar1	6.57216	6.34812	6.50024	6.49507	5.97014	10.5254	11.5514
57	1447909_s_at	Selk	8.9911	7.5173	7.73349	9.16274	9.85791	10.1216	11.5862
58	1427108_at	9530068E07Rik	8.14049	5.66806	7.55774	8.32437	8.1469	10.3182	11.6115
59	1421813_a_at	Psap	7.70805	7.55856	7.70485	6.34851	7.85464	9.52338	11.6194
60	1428306_at	Ddit4	8.43142	6.56908	6.46089	9.79994	5.99123	8.37309	11.6268
61	1428905_at	Rraga	8.66312	6.92174	8.1511	9.64841	8.5416	9.44866	11.693
62	1417419_at	Ccnd1	8.71986	7.01628	6.00027	9.96886	6.4982	10.3826	11.6958
63	1422845_at	Canx	9.07854	6.05764	6.96001	8.79966	10.6288	10.3346	11.7713
64	1448545_at	Sdc2	7.01685	6.57585	6.61649	6.72091	5.46822	10.2844	11.8293
65	1426947_x_at	Col6a2	7.531	8.52262	8.94329	6.86744	6.91732	10.0724	11.84
66	1439016_x_at	Sprr2a2	8.12959	8.37249	8.87505	8.61625	7.57163	7.1773	11.8703
67	1417516_at	Ddit3	7.99364	8.35547	8.31762	6.68611	8.1488	9.49507	11.9607
68	1449368_at	Dcn	7.23651	6.82534	9.89513	5.75122	5.89128	6.01366	11.9899
69	1450010_at	Hsd17b12	8.40355	6.42351	6.29717	9.48466	8.87461	9.17865	12.0225
70	1425145_at	Il1rl1	6.17359	6.25436	7.48656	6.52258	5.95507	9.93473	12.043
71	1428758_at	Tmem86a	7.49169	7.679	8.55485	6.38352	6.18503	7.72885	12.0779
72	1449152_at	Cdkn2b	7.97082	6.97714	5.75779	6.43611	8.21015	9.47602	12.1046
73	1416497_at	Pdia4	8.96923	7.88606	6.23275	7.99689	11.0015	10.1377	12.1352
74	1433442_at	Klhl9	9.13895	7.39285	9.72452	10.0775	10.5397	10.709	12.1455
75	1435518_at	Rap1b	9.43367	6.46594	10.5112	9.72305	10.6379	10.596	12.1525
76	1425927_a_at	Atf5	7.51759	8.0613	6.67045	6.65347	7.43132	8.49305	12.1764
77	1431591_s_at	Isg15	6.06956	7.00239	6.44873	6.20941	6.13026	6.82071	12.3076
78	1420475_at	Mtpn	9.56394	7.1297	9.17579	9.66463	10.9186	11.1495	12.3797
79	1420171_s_at	Myh9	8.90474	8.575	11.3267	9.3425	10.4835	10.771	12.4339
80	1417204_at	Kdelr2	9.28392	8.53579	9.77352	10.168	11.0243	10.783	12.4495
81	1428552_at	2610001J05Rik	9.34163	6.68319	9.19841	10.9759	10.3371	10.8077	12.4521
82	1433675_at	Snhg1	10.5417	7.85198	7.94613	11.1566	10.2512	9.84626	12.5364
83	1450627_at	Ank	8.48245	7.7706	7.97305	7.64371	10.1525	11.0741	12.5846
84	1448698_at	Ccnd1	9.50648	7.93717	6.45004	9.54598	6.34319	11.1934	12.6442
85	1421116_a_at	Rtn4	9.02259	7.51662	6.69241	8.68452	8.02878	9.41315	12.9555
86	1452250_a_at	Col6a2	7.43709	7.92201	10.0751	6.94525	6.69715	11.6236	12.9858
87	1423368_at	Laptm4a	9.9792	8.4802	9.64968	10.875	10.4148	11.2746	13.1077
