# Supplementary material for: Circulating healing (CH) cells expressing BST2 are functionally activated by the injury-regulated systemic factor HGFA
Source: Stem Cell Res Ther. 2018 Nov 8;9:300. doi: 10.1186/s13287-018-1056-1 (PMC6225669; doi:10.1186/s13287-018-1056-1)
Supplement: Supplementary file 3 — Table S2. Fold change values of the 87 characterizing genes derived from SAM analysis for each pairwise class comparison. (XLSX 61 kb) [file 13287_2018_1056_MOESM3_ESM.xlsx]

## Sheet: Fold Changes derived from SAM  
Table S2. Fold change values of the 87 characterizing genes derived fom SAM analysis for each pairwise class comparison.
	ID_REF	Symbol	Fold Change ESC vs. CH cells	Fold Change VSEL vs. CH cells	Fold Change HSC vs. CH cells	Fold Change HEM vs. CH cells	Fold Change MAPC vs. CH cells	Fold Change MSC vs. CH cells
1	1449368_at	Dcn	25.098	34.8356	51.3118	75.1187	67.7715	62.5604
2	1448669_at	Dkk3	23.6558	23.6487	36.2927	37.9986	23.4203	45.9724
3	1431591_s_at	Isg15	74.9351	39.4425	40.9575	67.0649	72.2829	44.7469
4	1450618_a_at	Sprr2a2	14.5924	15.0595	15.5683	9.06072	22.2396	35.9608
5	1423407_a_at	Fbln2	12.5118	25.0818	49.5535	6.19764	17.074	29.7835
6	1447839_x_at	Adm	9.10589	13.2135	23.6296	7.76634	21.6765	26.792
7	1424921_at	Bst2	11.2304	22.1621	16.0367	34.26	48.9372	25.6925
8	1439016_x_at	Sprr2a2	12.8916	11.2639	17.6131	9.00481	19.7049	25.5324
9	1420401_a_at	Ramp3	3.89061	8.76913	30.9432	33.3753	30.0717	24.754
10	1428758_at	Tmem86a	18.8182	21.0694	28.407	51.1923	57.6982	20.3749
11	1425927_a_at	Atf5	17.565	17.0364	52.1602	45.526	26.7645	12.7518
12	1423522_at	Npm3-ps1	8.10201	21.0009	41.0475	2.28873	13.3959	12.1885
13	1420981_a_at	Lmo4	10.729	12.5951	10.5372	5.91555	11.6247	12.1756
14	1421116_a_at	Rtn4	14.7315	40.2045	82.0506	17.2047	30.1716	11.6248
15	1424101_at	Hnrnpl	7.59443	16.301	19.1498	3.70785	7.59425	10.372
16	1428306_at	Ddit4	8.88824	32.4734	10.6315	3.08168	49.2427	9.51078
17	1457032_at	Ak5	23.5976	18.8443	25.1868	28.8436	27.9482	9.44063
18	1425811_a_at	Csrp1	9.34271	19.8389	26.8476	10.9183	16.2778	9.25927
19	1450007_at	Chp1	9.15609	8.23551	18.6784	16.1051	12.9064	9.17333
20	1424112_at	Igf2r	21.3183	16.3418	17.2362	4.12872	11.1813	8.9409
21	1418823_at	Arf6	5.89719	18.1706	28.2626	16.4451	8.10541	7.86322
22	1452430_s_at	Srsf1	4.98502	43.3172	18.0617	6.93546	5.27329	7.51163
23	1429533_at	Immt	3.59479	13.493	9.14846	5.29207	5.5144	7.29282
24	1450010_at	Hsd17b12	11.4891	47.4276	15.0045	5.37753	8.82534	7.15485
25	1416159_at	Nr2f2	52.6999	33.4127	52.7543	62.0132	12.5194	7.09277
26	1423588_at	Arpc4	3.6491	13.3246	11.0689	10.1851	5.25784	6.52218
27	1433675_at	Snhg1	3.93871	24.729	3.36035	2.56462	4.86495	6.41938
28	1454875_a_at	Rbbp4	4.58604	19.9125	8.09656	8.12169	3.77849	6.23094
29	1416147_at	Hspa4	6.02177	11.2596	15.2497	8.79001	8.16762	5.96635
30	1449152_at	Cdkn2b	16.8161	34.9573	74.0352	46.2373	14.7225	5.80182
31	1426764_at	Oaz2	3.54087	8.02716	15.6522	7.00037	9.70527	5.7587
32	1416190_a_at	Sec61a1	11.9368	29.1199	27.9484	11.05	2.59056	27.9484
33	1417516_at	Ddit3	14.5353	10.4176	12.3089	38.3391	14.038	5.53157
34	1427742_a_at	Klf6	9.82678	19.3447	4.22076	8.33686	3.65756	5.3838
35	1452292_at	Ap2b1	5.73984	12.0984	8.30801	2.91459	4.91545	5.36422
36	1426010_a_at	Epb4.1l3	10.2277	11.7708	17.9945	5.14698	13.4012	5.34135
37	1416191_at	Sec61a1	9.31542	17.2907	14.9102	12.8707	2.23398	4.76203
38	1428905_at	Rraga	7.87869	27.0166	32.404	4.01257	8.87618	4.73648
39	1420472_at	Mtpn	6.89235	18.1078	17.7746	7.55607	3.45134	4.69518
40	1420831_at	Qsox1	10.384	9.20026	9.03776	17.6744	8.09874	4.57968
41	1421252_a_at	Mef2a	10.3647	12.6506	4.03609	2.90692	4.85495	4.55601
42	1448456_at	Cln8	3.62667	8.05978	12.658	6.86614	2.01619	4.44597
43	1431037_a_at	Elavl1	4.32516	53.827	14.3584	5.98182	4.97694	4.37083
44	1425145_at	Il1rl1	56.8368	54.9688	5.013	45.1544	67.8486	4.30442
45	1420839_at	Plekha3	3.88348	12.1947	16.6231	12.077	5.01883	4.22347
46	1421813_a_at	Psap	13.5533	7.18931	30.636	37.6724	13.6106	4.221
47	1416497_at	Pdia4	7.05219	18.6059	36.9743	16.4801	2.1819	3.94358
48	1429514_at	Ppap2b	9.41101	13.9336	33.7401	7.69222	13.1038	3.88682
49	1420909_at	Vegfa	20.3213	29.6887	8.07433	4.71329	2.85646	3.6729
50	1424131_at	Col6a3	14.3307	17.4165	24.9047	34.7479	27.8567	3.62211
51	1420620_a_at	Rnf13	10.693	9.59645	11.8584	13.1858	11.0968	3.57707
52	1423368_at	Laptm4a	8.06054	24.5171	9.0129	4.6621	6.45719	3.54488
53	1439104_at	Peak1	11.3352	9.02268	7.1421	9.88257	9.37993	3.5081
54	1448908_at	Ppap2b	8.55615	12.6348	27.9941	6.63632	12.9066	3.48069
55	1416525_at	Spop	5.3622	7.40477	7.26875	5.19498	6.84175	3.42909
56	1420727_a_at	Tmlhe	12.6864	9.45614	7.04703	12.9936	6.0519	3.42193
57	1426947_x_at	Col6a2	18.7545	9.92727	21.0239	31.124	30.0937	3.36859
58	1433591_at	Ppp3r1	4.27676	14.387	6.22075	3.98062	3.6757	3.22746
59	1452037_at	Mgat2	5.49949	21.2099	6.58158	5.18115	2.96689	3.22585
60	1426404_a_at	Rnf11	6.53201	18.4249	7.49543	4.98739	4.9777	3.19815
61	1420171_s_at	Myh9	9.42779	14.3605	8.12054	7.69288	3.83424	3.17613
62	1417204_at	Kdelr2	8.87365	10.076	7.9942	4.83855	2.68298	3.16486
63	1428552_at	2610001J05Rik	7.76776	51.0431	6.03053	2.74262	4.33061	3.12401
64	1426398_at	Ube2w	5.79791	21.0756	9.43262	6.145	6.24649	3.0354
65	1435518_at	Rap1b	5.82247	50.837	6.22902	4.90445	2.84837	2.92553
66	1429859_a_at	Arl2bp	7.23542	13.7929	21.749	4.38362	2.5641	2.92114
67	1448545_at	Sdc2	27.0504	37.3189	31.9304	33.8157	81.8544	2.90985
68	1452290_at	Tmem106b	9.79136	22.0683	10.9165	5.95404	2.75684	10.9165
69	1450627_at	Ank	15.1725	7.11866	10.3559	29.69	5.38997	2.8123
70	1452058_a_at	Rnf11	8.52386	27.6996	6.10617	2.12108	4.42424	2.79216
71	1447909_s_at	Selk	5.46464	16.4281	11.1548	5.17775	3.29757	2.75978
72	1448698_at	Ccnd1	8.47807	25.9863	26.0267	8.29169	78.6388	2.72894
73	1422845_at	Canx	5.18655	49.4861	19.3043	6.99925	2.19651	2.70617
74	1433442_at	Klhl9	5.87696	10.7625	3.75992	4.13838	3.02181	2.6996
75	1437591_a_at	Wdr1	8.8096	10.756	8.17042	12.525	3.08499	2.60704
76	1452250_a_at	Col6a2	45.0942	33.4415	49.344	64.6577	77.642	2.55267
77	1417419_at	Ccnd1	5.41213	24.7731	20.5404	3.23855	36.659	2.46826
78	1427108_at	9530068E07Rik	9.7563	53.7222	11.6513	9.58368	10.822	2.44008
79	1424086_at	Oaf	14.729	22.3448	15.81	12.9488	38.3536	15.81
80	1423321_at	Myadm	7.91027	22.0189	26.6169	3.62485	2.04697	2.42035
81	1420475_at	Mtpn	7.03875	37.6094	9.93525	6.42844	2.75415	2.33742
82	1419062_at	Epb4.1l3	6.23273	13.8335	8.74136	2.87775	9.1637	2.28477
83	1450655_at	Pten	4.95419	19.4176	5.11602	5.53564	4.86765	2.2108
84	1448239_at	Hmox1	9.85008	15.9785	28.1499	9.89954	6.00119	2.19769
85	1421908_a_at	Tcf12	5.47473	15.2051	5.79814	2.84192	3.07965	2.16
86	1436332_at	Hspb6	4.09781	7.21896	13.943	10.9704	11.2093	2.09177
87	1448606_at	Lpar1	26.7416	36.7288	44.6534	31.744	47.5307	2.02133
