# Supplementary material for: Circulating healing (CH) cells expressing BST2 are functionally activated by the injury-regulated systemic factor HGFA
Source: Stem Cell Res Ther. 2018 Nov 8;9:300. doi: 10.1186/s13287-018-1056-1 (PMC6225669; doi:10.1186/s13287-018-1056-1)
Supplement: Supplementary file 4 — Unsupervised hierarchical clustering of considered cell populations. (TXT 41 kb) [file 13287_2018_1056_MOESM4_ESM.txt]

ID_REF	IDENTIFIER	Cellular component	GSM1055563_WT_B_Flk1+.CEL	GSM1055564_WT_C_Flk1+.CEL	GSM1055565_WT_E_Flk1+.CEL	GSM1055566_KO_B_Flk1+.CEL	GSM1055567_KO_C_Flk1+.CEL	GSM1055568_KO_E_Flk1+.CEL	GSM1162741_MG430_2_TBA_1.CEL	GSM1162742_MG430_2_TBA_2.CEL	GSM1162743_MG430_2_LBA_1.CEL	GSM1162744_MG430_2_LBA_2.CEL	GSM144622.CEL	GSM144623.CEL	GSM144624.CEL	GSM144625.CEL	GSM144626.CEL	GSM144627.CEL	GSM144634.CEL	GSM144635.CEL	GSM144636.CEL	GSM686636_CD34_-_KSL_3.CEL.gz	GSM686637_CD34_-_KSL_4.CEL.gz	GSM686638_CD34_+_KSL_3.CEL.gz	GSM686639_CD34_+_KSL_4.CEL.gz	GSM686640_KSL_1.CEL.gz	GSM686641_KSL_2.CEL.gz	GSM686642_Lin_-_1.CEL.gz	GSM686643_Lin_-_2.CEL.gz	GSM723804.CEL	GSM723805.CEL	GSM723806.CEL	GSM723810.CEL	GSM723811.CEL	GSM723812.CEL	Sample_4_1_(Mouse430_2).CEL	Sample_G3_(Mouse430_2).CEL
Title	Title	Title	Hemangioblast	Hemangioblast	Hemangioblast	Hemangioblast	Hemangioblast	Hemangioblast	Lin- CD45- CD31- Sca1- CD51+ cells	Lin- CD45- CD31- Sca1- CD51+ cells	Lin- CD45- CD31- Sca1- CD51+ cells	Lin- CD45- CD31- Sca1- CD51+ cells	MSC	MSC	MSC	mMAPC-1	mMAPC-1	mMAPC-1	ESC	ESC	ESC	CD34(-)KSL	CD34(-)KSL	CD34(+)KSL	CD34(+)KSL	KSL cells	KSL cells	Lineage marker(-) cells	Lineage marker(-) cells	VSEL	VSEL	VSEL	ESC line	ESC line	ESC line	Lin- CD45- Vibr+	Lin- CD45- Vibr+
CLASS	CLASS	CLASS	HEB	HEB	HEB	HEB	HEB	HEB	HSC	HSC	HSC	HSC	MSC	MSC	MSC	MAPC	MAPC	MAPC	ESC	ESC	ESC	HSC	HSC	HSC	HSC	HSC	HSC	HSC	HSC	VSEL	VSEL	VSEL	ESC	ESC	ESC	CH	CH
Replicate	Replicate	Replicate	1	2	3	1	2	3	1	2	1	2	1	2	3	1	2	3	1	2	3	1	2	1	2	1	2	1	2	1	2	3	1	2	3	1	2
Source name	Source name	Source name	hemangioblast equivalent cells	hemangioblast equivalent cells	hemangioblast equivalent cells	hemangioblast equivalent cells	hemangioblast equivalent cells	hemangioblast equivalent cells	bone marrow trabecular bone	bone marrow trabecular bone	bone marrow long bone	bone marrow long bone	mouse marrow stromal cells	mouse marrow stromal cells	mouse marrow stromal cells	mMAPC	mMAPC	mMAPC	mouse embryonic stem cells	mouse embryonic stem cells	mouse embryonic stem cells	hematopoietic stem cells	hematopoietic stem cells	multipotent progenitors	multipotent progenitors	KSL cells	KSL cells	Lineage marker(-) cells	Lineage marker(-) cells	Sca-1+Lin�CD45� VSELs	Sca-1+Lin�CD45� VSELs	Sca-1+Lin�CD45� VSELs	FACS sorted twenty ESC	FACS sorted twenty ESC	FACS sorted twenty ESC	Peripheral blood	Peripheral blood
strain	strain	strain	Flk1+ BL-CFCs	Flk1+ BL-CFCs	Flk1+ BL-CFCs	Flk1+ BL-CFCs	Flk1+ BL-CFCs	Flk1+ BL-CFCs	NOD.CB17-	NOD.CB17-	NOD.CB17-	NOD.CB17-	C57BL/6	C57BL/6	C57BL/6	C57BL/6	C57BL/6	C57BL/6	C57BL/6	C57BL/6	C57BL/6	C57BL/6	C57BL/6	C57BL/6	C57BL/6	C57BL/6	C57BL/6	C57BL/6	C57BL/6	C57BL/6	C57BL/6	C57BL/6	129S2/SvPas	129S2/SvPas	129S2/SvPas	C57BL/6	C57BL/6
Growth protocol	Growth protocol	Growth protocol	ES cells grown with supplements	ES cells grown with supplements	ES cells grown with supplements	ES cells grown with supplements	ES cells grown with supplements	ES cells grown with supplements	Primary mouse tissue	Primary mouse tissue	Primary mouse tissue	Primary mouse tissue	Primary mouse tissue	Primary mouse tissue	Primary mouse tissue	cells grown with supplements	cells grown with supplements	cells grown with supplements	ES cells grown with supplements	ES cells grown with supplements	ES cells grown with supplements	N.D	N.D	N.D	N.D	N.D	N.D	N.D	N.D	live-cell sorting	live-cell sorting	live-cell sorting	cells line	cells line	cells line	live-cell sorting	live-cell sorting
ID_REF	IDENTIFIER		GSM1055563_WT_B_Flk1+.CEL	GSM1055564_WT_C_Flk1+.CEL	GSM1055565_WT_E_Flk1+.CEL	GSM1055566_KO_B_Flk1+.CEL	GSM1055567_KO_C_Flk1+.CEL	GSM1055568_KO_E_Flk1+.CEL	GSM1162741_MG430_2_TBA_1.CEL	GSM1162742_MG430_2_TBA_2.CEL	GSM1162743_MG430_2_LBA_1.CEL	GSM1162744_MG430_2_LBA_2.CEL	GSM144622.CEL	GSM144623.CEL	GSM144624.CEL	GSM144625.CEL	GSM144626.CEL	GSM144627.CEL	GSM144634.CEL	GSM144635.CEL	GSM144636.CEL	GSM686636_CD34_-_KSL_3.CEL.gz	GSM686637_CD34_-_KSL_4.CEL.gz	GSM686638_CD34_+_KSL_3.CEL.gz	GSM686639_CD34_+_KSL_4.CEL.gz	GSM686640_KSL_1.CEL.gz	GSM686641_KSL_2.CEL.gz	GSM686642_Lin_-_1.CEL.gz	GSM686643_Lin_-_2.CEL.gz	GSM723804.CEL	GSM723805.CEL	GSM723806.CEL	GSM723810.CEL	GSM723811.CEL	GSM723812.CEL	Sample_4_1_(Mouse430_2).CEL	Sample_G3_(Mouse430_2).CEL
1428552_at	2610001J05Rik		10.71348384	10.98956441	10.97987184	10.69065972	11.0634313	11.41850666	9.401391025	9.684823902	9.12292796	8.584510617	10.73466634	10.79712081	10.89120609	10.36571118	10.26905853	10.3766261	10.07896244	10.02059492	9.862255426	9.313249582	9.544166561	10.19788077	10.25287158	9.576560028	10.16594352	9.61975443	9.905317606	6.108454226	7.368542695	6.572560476	8.218835665	9.023170819	8.845949219	12.48565009	12.41857999
1427108_at	9530068E07Rik		8.038643042	8.37992436	8.776092757	7.922705433	8.406779023	8.422103908	8.027343432	7.984208957	7.795889529	6.423531239	10.42951342	10.40678344	10.11823049	8.282775927	7.735365308	8.422552558	8.552099338	7.993039047	7.511088712	8.345296539	8.103099631	7.696188308	8.025152193	7.889831715	8.164116629	8.072327492	8.16877182	6.686478252	5.298371188	5.019317323	9.388350872	7.186555076	8.21180081	11.6465174	11.57642259
1447839_x_at	Adm	1	7.842418691	7.151006674	8.043690101	7.764478968	7.984619628	7.243964251	7.234743271	6.687229153	6.599772024	7.975502533	5.60706537	5.924164008	6.186681853	5.963506548	6.346339387	6.349812189	8.265732442	7.798102473	7.477094561	5.747565971	5.977768812	6.097490526	6.020667583	6.227465278	6.197958204	6.390576253	6.104803664	6.990828736	6.914904498	6.928238817	6.362586463	6.87068367	7.365943514	10.73470631	10.60010921
1457032_at	Ak5		5.702236904	5.55943121	5.499341256	5.620133962	5.214412069	5.301754231	6.019186707	5.392365079	6.240405213	6.305051324	6.720508097	7.435787608	7.068133575	5.363656442	5.702464845	5.529453684	5.326766962	5.380426673	5.379616002	6.101103343	5.761337728	5.617119624	5.53574736	5.630498596	5.468912046	5.529693784	5.760430588	6.154380087	6.097860093	6.067766389	5.900809871	5.54204002	6.651361788	10.37005016	10.31578053
1450627_at	Ank		7.984088013	7.877570397	7.485009073	8.142642764	7.135377302	7.237548495	7.376460681	7.21104536	9.153503672	8.15120008	11.40022482	10.92582336	10.89624446	10.24486248	10.16163557	10.05098548	9.069038469	8.83484019	8.451785784	9.226875408	8.624294125	8.868571332	8.923274892	9.11793356	9.124492896	9.416719103	9.969147723	11.26346361	5.87088124	6.177457888	8.597235198	6.731794945	9.209979956	12.55059591	12.61850488
1452292_at	Ap2b1	1	10.03764986	9.374350447	8.741760628	9.705010293	9.119495625	8.789833398	8.393686689	8.502373908	8.429061667	8.024463639	8.522276208	8.496276926	8.457212815	8.520791839	8.569951121	8.753348622	8.713153814	8.741503636	9.140994983	7.482866844	7.595722866	7.357270619	7.606719157	8.17656808	7.998578089	8.157036968	8.220188949	7.5727946	7.075421853	7.263994568	7.476768047	6.790301515	8.312981936	10.92594221	10.90505599
1418823_at	Arf6	1	7.052919331	7.038893446	7.544893171	7.23543447	7.485859329	7.426509073	7.851077961	7.488959623	6.754679999	6.928900505	8.066589956	8.214700807	8.752779907	8.367696976	8.22192987	8.400362528	8.673086779	8.502107851	7.913894775	6.429988547	6.012342126	6.223664503	6.158689222	6.789780639	6.756832597	6.914620157	6.686126566	7.194191971	7.336486313	6.944642929	8.210753397	9.571739702	9.200551536	11.32771654	11.37380044
1429859_a_at	Arl2bp		7.514271858	7.987667536	7.950732546	7.940837873	8.296731965	8.717456418	6.917495367	6.132038916	5.603238791	5.64330873	8.796854006	8.724266667	8.57641141	9.03013879	8.738894243	8.886737413	7.372607673	7.229381431	7.23387305	5.738043243	6.047975594	6.115302752	5.157568138	5.549155277	5.558288525	6.020274938	6.002024088	5.11967962	6.971045547	6.705754119	5.370867074	8.858814084	5.205137329	10.2890104	10.20702759
1423588_at	Arpc4		8.21109212	7.870991005	7.85884787	8.111937564	7.883792042	8.10637616	8.854069149	8.832823227	7.692559393	7.590187959	8.380996818	8.629171267	8.912023677	9.079868166	9.011044675	8.798206132	8.364152655	8.293098659	7.913894775	7.675270534	7.01088196	7.594580386	7.864035018	8.152555033	8.088137016	8.053581426	8.325959543	7.386903003	7.821433351	7.63817905	10.31021937	10.17363189	9.994491102	11.40271222	11.32095881
1425927_a_at	Atf5		6.963011002	6.646673541	6.488183913	6.746461758	6.758672528	6.317833698	6.734504732	6.626254685	6.53904756	6.781975201	8.559904491	8.672659635	8.246592782	7.538141538	7.448689623	7.3071372	6.433018268	6.570947818	6.764219217	6.406324732	6.144453487	6.686657486	6.277187645	6.705310897	6.286142887	6.401123857	6.741910039	7.717380608	8.376017518	8.090494487	7.318210569	9.642660265	8.376473467	12.20325081	12.1496281
1424921_at	Bst2	1	6.248580789	6.289946257	5.779453512	6.354818711	6.256337648	6.218164628	5.198586629	5.049397591	5.08861357	6.546497976	6.680896671	6.563907975	6.606582155	5.445598969	5.947492513	5.626616826	8.217075655	8.2841969	7.869865705	7.347686049	6.475152226	7.105873801	7.235319345	7.704787142	7.252411969	7.583780045	7.372032551	6.781299878	6.784676265	6.923023327	7.547969864	7.970885655	6.065384822	11.34726776	11.25364484
1422845_at	Canx		8.253118325	8.52259632	9.609299511	8.186678462	8.38528443	9.841011513	7.240000669	7.260486341	6.546826488	6.792743911	10.37347707	10.35499673	10.27521393	10.6409132	10.44367752	10.80190846	10.30624833	10.09163866	9.581141318	6.952071259	6.618671429	7.25168683	6.987186682	6.987163034	7.490183627	8.625924849	7.940621805	5.447217884	6.668122931	6.057578677	8.374193595	8.712748241	7.405291758	11.75256096	11.79007979
1417419_at	Ccnd1	1	10.37170022	9.815968728	9.680973111	10.36937784	9.647871073	9.927247301	6.180439109	5.914144928	5.9191252	5.987386503	10.61085219	10.31353767	10.22339391	6.514297188	6.56913499	6.411162646	9.918205441	9.980466215	10.10349786	7.52244879	7.61129241	7.389825594	7.415411736	7.23016561	7.153517925	7.363291389	6.870522488	6.466714982	7.266998712	7.315136555	7.772972716	8.237154414	6.306855157	11.69903773	11.6925019
1448698_at	Ccnd1	1	9.871178083	9.459954367	9.327584334	10.169591	9.296540811	9.151005889	6.474128598	6.201774094	6.56405882	6.560208044	11.29800919	11.19066767	11.09162262	6.49022433	6.287822262	6.251513481	9.859137282	9.690648006	9.732250389	8.07653249	7.920067361	7.78306157	7.954967041	8.115082149	8.118014975	7.836137241	7.669584531	7.829430364	7.840801396	8.141286884	9.881104518	9.003845715	8.871902001	12.64415242	12.64432046
1449152_at	Cdkn2b		6.071795203	5.751482736	6.423701202	7.473219505	5.911794142	6.984666741	5.576200959	5.876964722	5.68211501	5.895882282	10.05991494	9.591077693	8.777064731	8.496167164	8.065974031	8.068294865	8.741116473	7.938598555	7.93782897	6.020667879	5.695556857	5.997867915	6.223941173	6.045953007	5.528328102	5.726398478	5.790449266	6.984666741	6.962079406	6.984666741	8.068003583	7.79679021	7.342569513	12.08920623	12.12003044
1450007_at	Chp1	1	5.274909653	5.262069403	5.819701879	5.431303502	5.409639835	5.645284631	6.031181936	5.923173177	5.565131446	6.217649733	6.296660667	6.09662822	6.481169254	5.726970349	5.827259458	5.864600813	5.815021619	5.482819833	5.694367852	5.174329507	5.146769046	5.265143161	5.326023825	5.299350551	5.325594296	5.391348666	5.248556596	6.345682848	6.512201978	6.502900587	7.274558057	6.715712667	5.928688604	9.536461862	9.457353242
1448456_at	Cln8		6.822337266	6.840091359	7.063756519	6.633645462	6.756558492	7.57561971	6.406664501	6.389086439	5.693968959	6.298575411	7.63699681	7.636392724	7.559221821	8.838549811	8.653432965	8.758653461	7.187816469	7.208305684	7.231281618	6.025137698	5.6470925	6.190041139	6.210802938	6.006532237	5.781804687	6.376173218	6.405363449	6.732240152	6.814412886	6.710519002	8.173166381	9.168871099	7.023854194	9.71886462	9.80743369
1426947_x_at	Col6a2	1	6.882127556	6.854248313	7.25125364	6.855102725	6.692678223	6.669203333	8.299637913	8.059855204	9.881586893	9.532077049	9.959433935	10.36946058	9.888189335	6.667166295	7.115100173	6.969699562	6.983331689	7.180184186	7.182621241	7.293970117	7.591790648	7.425180571	7.358228969	7.474259601	7.251972867	7.477759794	7.652743022	8.355680749	8.520184311	8.691980805	7.68419351	8.360500286	7.795154668	11.88112453	11.79879033
1452250_a_at	Col6a2	1	7.3075703	6.866483286	7.140769903	7.110280306	6.824883457	6.421512635	9.091491138	8.187267267	10.9715471	12.05005639	11.47969388	11.87785247	11.51334196	6.46982578	6.912696044	6.708934654	7.355080383	6.94591166	7.104301332	7.075038281	7.562434454	7.032127582	7.284513056	7.337700867	7.22652109	7.728869083	7.50867325	7.98681607	7.826758294	7.952460416	7.50867325	8.165751262	7.542828992	13.04926669	12.92234857
1424131_at	Col6a3	1	5.180566805	5.161702293	5.684189755	5.277173419	5.263719435	5.104739175	7.104001731	6.651292194	9.362495964	8.802059143	8.955598479	8.593938541	7.935102826	5.399320232	5.824597561	5.577206292	6.705579529	6.097235675	5.702056286	5.833623386	5.842560557	5.467707005	5.426939627	5.973162776	5.250891418	5.833236553	6.280489138	6.466714982	6.07684564	6.29580369	7.853332825	5.842141224	5.820303289	10.49273678	10.32420886
1425811_a_at	Csrp1	1	7.200726232	6.936551517	7.613943599	6.951389372	7.377612108	7.860861329	6.79317845	6.794871195	6.115068856	6.06397499	7.457561305	7.611105031	7.722735742	6.792380542	6.718471446	6.84804639	6.144544279	5.973815264	6.024388893	5.611187542	5.635819863	6.172055802	6.051382665	6.368701427	6.352270369	6.073560895	6.066594016	6.702891274	6.29306123	6.480332746	8.502035943	7.657234329	8.613024687	10.79120832	10.83270331
1449368_at	Dcn	1	5.673241188	5.664117684	6.020734664	5.738027936	5.86252542	5.548667996	8.974312946	8.256570404	11.59959324	10.75004568	5.846164111	5.954940006	6.239863109	5.794878624	6.191098677	5.687864972	8.154427384	7.535487254	7.289240366	5.931548791	6.033117002	6.076403072	6.174714379	6.408898238	6.353936065	6.761723058	6.537845485	6.796978277	6.41073229	7.268303522	6.982006034	7.108284529	6.349594854	12.03323588	11.94655544
1417516_at	Ddit3		6.610288044	6.821086496	6.589948257	6.501401211	7.094984712	6.498941927	8.789449161	8.039853652	7.768441435	8.672747568	9.447061258	9.516786384	9.521362633	8.281019996	8.091983955	8.073390699	7.358496884	7.387099202	7.562246466	8.876482354	8.665091101	7.880233979	7.846229692	8.547848226	8.124171021	8.442798791	7.978155257	7.129996634	9.15101856	8.78539364	8.674574793	8.513723881	8.465727374	12.04414524	11.87735337
1428306_at	Ddit4		11.03405774	9.926039859	8.635117212	10.36774354	9.616962985	9.219692727	7.332555906	7.051598094	5.688463827	5.770944495	8.314942516	8.234876913	8.569461448	6.21276597	6.075171743	5.685739637	8.651805084	8.819240591	8.274866993	8.75491883	7.216297873	8.163842058	7.866708913	8.386094119	9.001051097	7.335742679	8.104618303	6.993438402	6.546669971	6.167131581	7.986561682	7.982322259	8.873744202	11.72048484	11.53308718
1448669_at	Dkk3	1	6.044102548	5.347344925	5.309220733	5.548446491	5.690218107	5.196534509	5.837938625	5.939704889	6.471166906	7.041857432	5.154669902	5.175013546	5.477938703	6.596887914	6.076181156	6.001213465	5.756401052	5.704145203	5.802776514	5.414743536	5.540150119	5.808893124	5.805242048	5.919551557	5.184135251	5.647427564	5.483149252	6.711883746	6.20996726	5.562604512	7.061040564	5.591615968	6.759297981	10.78606486	10.81310199
1431037_a_at	Elavl1		8.463913176	8.440677058	8.72256829	8.75627499	8.525078106	9.332507994	6.854412222	7.043389092	5.67892522	5.269833462	9.062190126	9.167337894	9.340004157	9.130823027	8.770822099	9.093154382	9.916586964	9.693996948	9.475829327	7.134915824	7.033655594	7.538689038	7.585356478	7.11364507	7.294674551	7.893122169	7.930488046	5.465462782	5.87435339	5.317325568	8.456801459	8.437413763	8.440677058	11.29059722	11.35337672
1419062_at	Epb4.1l3		9.514387616	8.759538455	8.840577458	9.285630827	8.768794324	8.642529384	7.776573539	7.825969244	8.001635621	8.47141484	9.120377171	9.416778756	9.454475807	7.400701075	7.275766549	7.323390606	8.674656343	8.008900221	7.868286294	6.93181873	7.238099175	8.157990841	7.991421513	7.477691109	7.69718304	6.295723197	6.244348786	6.855279978	6.624397236	6.731199652	6.796225216	7.626180071	7.747709937	10.54801896	10.51203274
1426010_a_at	Epb4.1l3		8.309042385	7.670742862	8.114914379	7.915594121	6.954437152	8.140848836	5.505375351	5.511870716	5.190301847	6.055239252	7.775503819	7.864062143	7.933912782	6.850066192	6.270365728	6.411072107	7.270497084	7.118722224	6.927532456	5.584178186	6.598975402	6.119426933	6.359688924	6.403221769	6.152695737	5.610898938	5.64985451	6.420051633	6.858801745	6.838187632	6.469685292	7.300280748	6.050211919	10.31283991	10.23918867
1423407_a_at	Fbln2	1	8.8842901	8.238171598	8.300010914	8.483681563	8.237886932	8.356176546	6.251187608	5.787540606	6.353742429	6.701092901	6.573854693	6.002366658	5.826651574	7.169891	6.764758677	6.957244778	8.861594122	7.211057653	6.875705113	5.799158356	5.417314061	5.515269596	5.578500442	5.337451883	5.072520977	5.588347214	5.011722978	6.178260047	6.87560559	6.061636575	5.730125317	7.224576092	6.577933489	11.15926357	10.9688349
1448239_at	Hmox1		7.269161596	7.658925545	7.63956736	7.688122593	8.04093634	7.945939513	6.533246789	6.112941856	6.255388214	6.177325042	10.2906024	9.596397638	9.71103351	8.436503244	8.579350766	8.322556631	8.699662957	8.923118492	6.624397236	6.481890663	5.834630226	5.469328673	5.367546261	6.426294965	6.405638072	6.300858676	6.842367511	7.047684767	6.741482986	7.273483303	6.575579846	6.501757241	6.530875597	11.06159445	11.00835432
1424101_at	Hnrnpl		9.28281827	9.165723951	9.367812887	9.353929001	9.217934063	9.160350589	7.810188888	7.220820615	7.159273511	6.657540503	7.422550435	7.771962532	8.064094781	8.173255398	8.238599555	8.265120143	9.138384586	8.77327534	8.421523455	6.285373566	6.872497052	6.591601799	7.028056346	6.957148499	6.758402266	7.325124031	7.077085047	7.095951942	7.278218626	6.982919759	7.89094255	6.60338465	6.883947998	11.15999529	11.14210944
1450010_at	Hsd17b12		9.589957472	9.043699839	10.0747891	9.299993835	8.620012942	10.27952796	6.444081068	6.044726595	6.449408613	6.25047213	9.271942404	9.264401081	8.999607747	8.947188609	8.677357864	8.999287555	8.795483346	8.460939167	8.48934167	8.314541744	8.582723846	8.073422689	8.256725916	7.932885487	8.1271419	7.776745763	7.634855382	6.012211017	6.753725295	6.504591918	8.569191658	8.951463717	7.154863665	11.98377897	12.06120448
1416147_at	Hspa4		7.453903244	6.76272462	7.68104192	6.904173971	6.103409349	7.994820498	5.906363215	6.315559606	5.84001348	6.159790362	7.966508098	7.803249799	7.738797713	7.527200284	7.241589438	7.376041045	8.534825424	8.526372958	8.539569259	5.801677232	5.897044133	6.38775103	6.492980009	6.752755014	6.581216967	6.88590871	6.725462764	6.520732208	6.986586537	7.184364108	6.317813963	6.273281061	6.53469267	10.39292994	10.43919765
1436332_at	Hspb6		6.361760263	6.140045941	5.815878536	6.420591641	6.34108294	6.000018411	7.53666951	7.521587642	7.008311955	6.665959734	8.741166527	8.495896149	8.509507077	6.34108294	6.160340787	5.968892889	5.156985841	5.296347848	5.039608407	5.999981215	6.217798664	5.220285638	5.573800067	6.014347174	5.441157883	6.22669573	5.783902148	6.923249332	6.674049012	6.790673878	8.349741132	8.090553527	8.878982805	9.697527279	9.60370517
1424112_at	Igf2r	1	10.55981938	8.676023292	7.784705982	10.01267734	8.419836358	7.761955483	7.668980396	7.248145292	7.993713675	7.594558196	8.325212207	8.188278153	7.960936516	7.952579823	7.835490484	7.733401511	7.758449692	7.807470419	6.989106262	7.674786339	8.194492756	6.628841788	6.755650584	6.647583448	6.933183157	7.086087156	7.013001524	6.810744387	7.352813098	7.612201034	5.711170921	5.784044227	5.573292733	11.24554618	11.40276324
1425145_at	Il1rl1	1	6.119888797	6.666574138	6.274654606	6.79358997	6.451190907	6.82955981	7.344119546	7.305531646	7.416371056	7.880199012	10.04109041	9.926580682	9.836529891	5.906172748	6.09733105	5.861697481	6.65831682	5.565111014	6.424246537	8.073281715	8.103975574	7.55884002	7.239009955	8.737501406	6.681604288	11.31582682	11.43646777	6.036597204	6.382018558	6.344456011	6.270920793	5.943233068	6.179725719	12.04524938	12.04071945
1429533_at	Immt		7.327531257	7.055280893	7.639682575	7.191072928	6.7965175	8.196146201	6.377279644	6.159786355	6.0558292	6.087209823	7.09885975	6.965748011	6.865134873	7.497995626	7.291961492	7.351289124	7.145407919	7.014296546	7.187651202	6.196283109	6.388835173	6.730303761	6.462255495	6.315692383	6.758681863	7.096456305	7.007469462	5.541659624	6.499684409	6.078661076	9.135506323	8.263389948	7.965957224	9.93797034	9.74828423
1431591_s_at	Isg15	1	5.878687638	6.025315946	6.697542959	5.953678954	6.21729441	6.483921264	6.154634808	6.065142007	6.243947812	7.33118959	6.700822511	6.947575332	6.813734943	6.230956166	6.11876103	6.041072915	6.150296943	6.100742323	6.274959508	6.991721972	6.154081219	6.544858411	6.695882489	7.585546604	7.081048177	7.24635065	6.8529273	7.072643351	6.85127552	7.083244473	6.19519109	5.973047226	5.723114441	12.33901229	12.27622456
1417204_at	Kdelr2		10.25002462	10.29319801	9.866546881	10.24603996	10.28188305	10.07045536	9.340247697	9.730608988	9.792827352	10.23038059	10.77457842	10.63592152	10.93854834	11.13909943	10.95284468	10.98089237	9.519839911	9.384988331	9.101511009	9.533557152	9.709827476	9.814279605	9.655080697	9.074756973	9.076691262	9.259466233	9.285442314	10.30410293	7.634968471	7.668291005	9.532104932	8.908882222	9.256198864	12.39784508	12.50124614
1427742_a_at	Klf6		7.727073131	7.707698004	7.913063539	7.773620048	7.800882014	7.990308557	8.252292542	8.048924162	7.729193453	7.464425985	8.561798915	8.300341335	8.485231218	9.130879832	8.898831717	8.993786234	8.103675385	7.991482644	7.723077597	8.780880036	9.536142493	7.923406057	9.438971832	9.295332629	7.095192103	9.123920582	7.071275252	6.686396309	6.711759861	6.40642745	5.497639958	5.934561863	8.25244616	10.96582316	10.79273277
1433442_at	Klhl9		9.956386195	10.01074433	9.766824722	9.957399429	10.35597446	10.41762111	9.86681762	9.735733325	9.710370442	9.585177332	10.77262218	10.79366199	10.56078596	10.43101136	10.40645616	10.78159553	10.46455719	10.35408282	10.16834812	10.71749454	11.05204863	10.45169726	10.28363465	9.524158999	9.802893102	9.467743287	9.728841693	10.14593374	6.139790216	5.89282867	8.250400179	7.974888344	7.621394911	12.15271941	12.13831829
1423368_at	Laptm4a		10.66067706	10.89764042	10.99869883	10.64024969	10.88483509	11.16799608	10.05646351	9.743192873	9.504575902	9.294478429	11.39365863	11.36467867	11.06536686	10.48440541	10.30857153	10.45155653	10.17079796	9.873658569	9.831158251	10.35161917	9.578221773	9.755001457	9.982636374	9.87707817	9.874385645	9.834604433	10.09843191	8.656201374	8.563628283	8.220779391	8.776041154	10.64728834	10.57627865	13.11960759	13.09579166
1420981_a_at	Lmo4		8.255754362	7.791615096	6.887685225	8.196459175	7.795340199	8.000337917	8.750898451	8.752444776	8.528398895	7.804608386	6.875622663	7.05964502	6.545993922	6.902888693	6.591493465	7.174762266	7.315967192	7.136331537	7.194809027	6.794328495	6.142960258	6.886902986	6.768423472	7.172183197	7.262673556	7.270230085	7.641124673	7.208863045	6.687672981	6.353715087	6.28301715	6.5112485	7.372974455	10.37183167	10.52103518
1448606_at	Lpar1	1	7.25259639	6.590464435	6.251897919	6.77226248	5.929463546	6.173738897	6.395394359	6.325950482	6.486025371	6.793600808	10.73138887	10.55481852	10.2899524	6.212229157	5.795108549	5.903086045	7.532622217	7.05954672	7.587082165	5.923598572	5.99504721	5.968094895	6.282385139	6.269941021	6.133837645	6.11658871	5.81335415	6.446139762	6.177064192	6.421157305	5.628409671	6.001191384	5.624101528	11.59194044	11.51084542
1421252_a_at	Mef2a		7.704850758	8.06777073	7.23879104	8.013934054	7.968665805	7.594297574	7.265649637	6.734298015	7.635273008	6.316112761	7.335432747	7.25060852	6.788954792	7.245224186	6.882608864	7.005908604	6.302161852	6.034455294	6.268029381	7.06996595	7.127730959	7.224382344	8.229439005	7.328578695	7.343169208	6.899489632	6.795040765	5.585166894	5.546744229	5.859982289	5.816282619	5.301422846	5.801431239	9.32436577	9.339556125
1452037_at	Mgat2		8.089670251	8.089426633	8.898582938	8.118906908	8.083054897	9.08317515	7.192893291	7.18384973	7.021062429	7.00799174	9.238076193	9.266967156	8.899074623	9.213732388	9.044074801	9.499549562	8.141855112	7.901191106	7.753525027	7.758454466	6.974055215	8.219330084	8.390927006	8.02366577	8.478380251	8.198097843	8.374776264	6.789899956	6.221085535	6.187856818	8.059077882	8.768468732	9.1062933	10.82001536	10.84741882
1420472_at	Mtpn		7.639734909	7.629688379	7.540461423	7.65690791	7.847096203	7.945469927	7.27606065	7.405854815	7.076128192	7.400620059	8.307537317	8.499671611	8.396100826	8.862451303	8.770853399	8.905247783	7.735188019	7.634466348	7.553967782	6.118006958	5.513488409	6.474128071	5.931178397	6.754898701	6.173672656	7.18493305	6.96214904	6.166467237	6.584309653	6.578442774	7.681676025	8.127217339	8.224812133	10.62226259	10.64648186
1420475_at	Mtpn		9.46786332	9.416297046	10.03652489	9.518254231	9.430624622	10.11824381	9.676216621	9.429610869	8.803960577	8.79336646	11.23022016	11.25634159	10.96194106	10.9254615	10.94249903	10.88793413	9.604202455	9.563543891	9.524654934	8.361098584	8.9858921	9.576433394	9.444404435	8.838883915	8.645832664	9.340961699	8.937588588	7.429109127	7.07006586	6.88992616	9.657424978	9.473694202	9.560112958	12.42498868	12.33442657
1423321_at	Myadm	1	9.410359913	8.84861226	8.482189157	10.0611351	9.329628537	9.232611301	8.213279441	6.732797184	6.618104326	6.555337103	9.89038335	9.897929592	9.894333579	10.13010076	10.13571897	10.14199755	8.942972299	8.775333788	8.696981835	6.602006324	6.888445685	6.161129355	6.100829735	6.442257083	6.724148347	6.075264877	6.254298044	6.800460044	6.558231107	6.756249307	6.881888297	7.435923184	6.789044973	11.04286901	11.28578696
1420171_s_at	Myh9	1	9.626990604	8.976803453	7.896636432	10.08723098	9.870225128	9.597141682	11.56643509	11.64098617	11.62895803	10.4703115	10.70275503	10.79638821	10.81380521	10.78471309	10.37585449	10.29004206	9.952992666	9.824205662	9.634623573	10.0096253	10.50302354	9.876570654	9.830926004	8.322942847	8.178612292	8.265967337	7.781524686	8.908854119	8.42432314	8.391811967	8.429123411	7.095544032	8.491978622	12.55666261	12.3110418
1423522_at	Npm3-ps1		10.22941559	10.07647981	9.524151271	10.12281451	9.950530092	10.04553403	6.164782542	6.582705631	6.447622464	5.663492886	7.541985141	7.46898034	7.758218677	7.516879324	7.33480599	7.517011099	8.182429417	8.032040437	9.07790829	5.692090474	5.405405305	5.173294439	5.329084711	6.247204447	5.829673409	6.431801863	6.124226138	6.222676273	6.866712949	7.182425718	8.033435217	6.981271601	8.045245973	11.26517193	11.13692268
1416159_at	Nr2f2		5.21244269	5.389059672	5.568841181	5.725445036	5.705289622	5.249742462	5.892038491	5.743486319	5.881191289	5.877946831	8.81961591	8.336718861	8.655969015	8.013825622	7.711297167	7.641199542	5.877027493	5.576016141	5.228942221	5.458303548	5.982812378	6.036597204	5.720678507	5.788698051	5.395129251	5.831297434	5.414139625	6.455720584	6.350822779	6.335842889	5.714686349	5.975317046	5.853354047	11.43992852	11.44828886
1424086_at	Oaf		7.78200194	7.151014566	6.966849349	7.913857826	7.206150445	7.624046061	6.336777861	6.11724268	6.081552664	6.372740935	9.878129368	9.866952364	9.936116541	6.18392657	5.736445478	5.786191612	7.324976686	6.544135301	6.535002739	6.562842591	6.549160679	5.882081967	6.104878322	6.639858556	6.313102908	8.328584872	8.473710649	6.772650101	6.947496216	6.290171287	6.349778776	7.966538909	8.053067056	11.19371685	11.16165382
1426764_at	Oaz2		7.916094102	7.553135125	7.164893768	7.788728968	7.717109824	7.427458377	7.67339868	7.168410518	7.435076228	7.022744987	8.018464951	7.849337833	7.815022038	7.169265636	7.185943882	7.074371536	7.625905435	7.609538983	7.370432986	6.710792134	6.494785387	6.316807227	6.238448115	6.549819288	6.321900509	6.565138925	6.376261618	6.96644292	7.74756986	7.435076228	8.415908394	9.769265494	9.112538796	10.4163892	10.42916906
1416497_at	Pdia4	1	7.458864915	7.998692053	8.647433555	7.447333598	7.706248204	8.722792903	6.304216096	6.569369621	6.052163922	6.005234659	9.922402797	10.0358202	10.45493858	11.21985122	10.85171879	10.93295255	10.29834979	9.715321219	9.714073921	6.611987438	6.211951341	7.375656479	7.103180672	6.835195548	6.593656	7.395524778	6.896478999	8.278700941	7.83829441	7.541188637	9.017759679	7.506489199	7.563398752	12.1786254	12.09187136
1439104_at	Peak1	1	6.550501613	5.243273448	5.647333024	6.558377509	5.193637628	6.129903159	4.404371712	4.316204069	5.030246544	5.367358294	7.995575686	7.439500847	6.78283727	5.906172748	6.164204595	6.126586768	5.869012254	5.716303053	5.502102687	6.289414573	6.245961587	6.90597098	6.434694321	6.383988716	6.9420891	6.134615148	6.100245417	6.227842482	6.126586768	6.01605885	5.171778865	5.809052846	6.411437269	9.339676559	9.258461037
1420839_at	Plekha3		5.583805959	5.583945359	6.679577312	5.303305159	5.211808024	6.997125271	5.741714941	5.174151325	5.348073087	5.394013919	7.802591425	7.541420885	7.377174956	7.386652092	6.594861983	7.784940615	7.454829337	7.411735628	6.983644778	5.276228006	5.155146322	5.573485516	5.366558668	5.575396188	5.802039722	6.029458115	5.859455688	5.276509711	6.504580376	6.126443782	8.729878133	7.877022116	6.912741029	9.562568588	9.756682586
1429514_at	Ppap2b	1	8.631779771	8.289834909	7.396427834	9.212390215	8.233814669	8.373035187	7.09306741	6.489689867	7.027979735	10.22194772	9.865069365	9.362532211	8.939622618	7.735724017	7.493066093	7.808735131	9.226989194	8.751480866	8.511237772	7.24321409	7.255333664	5.379013714	5.764611029	5.540277978	6.43974402	5.687703729	5.765216241	6.605391872	8.106591389	7.698631361	6.838993943	6.87398945	6.535707832	11.41008102	11.38436969
1448908_at	Ppap2b	1	8.494539916	7.615137493	6.725742378	8.871030195	7.731369201	7.56109513	6.136469841	5.334675057	6.546804913	8.482189157	9.319103767	8.80771692	8.545878301	7.109290589	6.87026626	7.117206889	8.405333073	8.161588869	8.053631943	6.547348152	6.180892665	5.381051047	5.404276115	5.969350216	6.241546741	5.622956387	5.541644196	8.085083428	5.968536601	6.091754765	6.685588553	7.126093547	5.772208819	10.69747014	10.75545922
1433591_at	Ppp3r1		9.596170873	9.588290658	9.736690917	9.422523632	8.784062753	9.74732335	9.95709033	9.612559948	9.569037936	9.147208292	9.731132792	9.876036369	9.835440228	9.62496858	9.569122041	9.687085226	10.24015809	10.04143436	9.730128586	9.119120185	9.050150321	8.713969513	8.612080062	8.595677048	8.775968818	8.891860114	9.082928588	6.801979956	8.029005466	7.868078872	8.331813986	9.062105155	6.789183852	11.50241291	11.50934538
1421813_a_at	Psap	1	5.977952599	6.141030353	6.568418614	6.242136016	6.20388791	6.957646021	8.388356224	7.977003122	8.065619274	6.388440813	9.828008192	9.528166975	9.213972919	7.818360266	7.803832316	7.941730935	7.141935171	7.077345661	7.104634073	6.572377216	6.719539122	6.193403637	6.806942865	6.696288546	6.476429278	6.913643565	6.958932225	10.18334449	6.430133346	6.062214194	8.848791078	7.199638963	8.875934898	11.71580495	11.52302856
1450655_at	Pten	1	7.382209058	7.943154892	7.913396008	7.396469945	8.03135747	8.63611523	8.345548517	7.906239701	7.926306759	7.383154875	9.401888037	9.485200514	8.852440602	8.120066253	7.709411577	8.472357477	9.175434003	8.991036928	8.681678212	8.117237397	7.696358717	8.553169168	8.429666456	7.916807716	8.125179459	7.728869083	7.640494023	6.355130433	5.858404783	6.157160444	5.628086062	6.118785552	5.297083821	10.33626612	10.49365787
1420831_at	Qsox1		5.227371584	5.501056826	5.697768616	5.377051771	5.338374099	5.335885973	6.805945338	6.853651612	7.121747247	6.652514038	7.630788309	7.16386707	7.270921056	6.653457895	6.626901559	6.339829777	5.432296965	5.574052549	5.584588046	6.706885777	6.618963317	6.300639928	6.31289322	6.308266609	6.191475403	6.274180862	6.312328253	6.405209139	6.299625872	6.381772405	7.093170643	6.278679492	6.401791183	9.570968876	9.558168154
1420401_a_at	Ramp3	1	6.185690152	6.158933566	6.076075527	5.700825762	5.456991637	5.956709755	5.801290593	6.203225498	6.413505097	6.227939115	6.48152653	6.304385863	6.337657725	6.04933853	6.096025758	6.140737677	9.005374073	8.90258487	8.208422425	6.030642372	6.038151908	6.033018834	6.011064432	5.99452186	5.63331225	6.469031931	6.102597912	7.858625945	8.040611759	7.702077441	8.937746758	9.749049611	9.057412848	11.07295934	10.93616679
1435518_at	Rap1b	1	9.257787573	9.315203964	10.45528254	9.233239318	9.386739967	10.6900374	11.4001441	10.81882881	9.726645085	10.09929474	10.75292715	10.67223465	10.36283542	10.63179637	10.47662704	10.80518775	10.28842347	10.1337569	9.993674126	9.699571878	8.805371784	9.573541825	9.773955902	9.534569634	9.276282664	9.360180054	9.84385311	6.612711244	6.669203333	6.115911723	8.350336889	8.711987539	9.123845103	12.08051853	12.22440986
1454875_a_at	Rbbp4		6.052640667	6.69293491	9.104812846	6.340226144	6.931623955	9.162372218	5.739391249	6.009684171	6.105902199	5.590596591	8.358165214	8.131206745	8.518832473	9.221074932	8.875889382	9.081493865	9.480350564	9.410359008	9.604838089	7.089921839	6.87347719	8.177545164	8.248793265	8.076969371	7.878743945	8.692504448	7.877969255	6.32345094	7.047406349	6.536520069	6.925652782	7.367586034	7.571004359	10.89980748	11.06393201
1426404_a_at	Rnf11		8.897040349	9.139984287	9.118729553	8.806344072	9.272296436	9.182541472	9.505606321	8.79031939	8.137933204	8.554890669	9.792518007	9.828056799	9.518865659	9.078320924	8.866559629	9.270970247	8.673274151	8.372093482	8.163729884	9.239462131	8.861588396	8.498422009	8.803981676	8.004642725	8.528022094	7.372100583	7.70143273	7.760198235	6.88875269	6.696927438	9.198647283	9.097345966	8.300060677	11.31705496	11.47245758
1452058_a_at	Rnf11		9.830030778	9.899061288	9.690739265	9.903243559	9.527494813	9.75868782	7.953222589	7.331051227	7.792064889	7.657965088	9.481041788	9.437832727	9.197671399	8.665240094	8.534412694	8.914447496	8.561227939	8.159215745	8.203829308	8.687915549	9.06276937	7.912669646	8.060342968	8.062633363	8.38328088	7.49417989	7.618141251	5.96523365	5.896516016	6.305383421	5.708323371	7.25168683	7.170889866	10.79644639	10.91864998
1420620_a_at	Rnf13		5.536268387	5.445970001	6.129719899	5.493921014	5.735711169	6.337567183	6.357481731	6.270097987	6.203228533	5.989084957	7.743678926	7.922970541	7.394399665	6.074170302	6.071329383	6.064670247	5.496046472	5.431197924	5.449093232	5.733972937	5.5696437	6.030102083	6.25943403	6.262576819	6.071329383	5.868070631	5.854387291	5.600311386	6.753725295	6.260005154	7.10871084	6.50238369	5.850242623	9.441209317	9.636447647
1428905_at	Rraga		9.233081821	9.833034164	9.24968104	9.509780033	10.16388156	9.900988116	8.454140104	8.242892214	8.255308169	7.652052217	9.429944906	9.542506946	9.3735232	8.657382822	8.446529699	8.52087664	9.113696075	8.987654809	8.928240465	5.955675825	6.969158773	6.42087376	6.956193226	6.757042794	6.284339703	6.788067764	6.957139022	6.806592738	6.734031986	7.22460942	7.907347918	8.52087664	8.52087664	11.75178506	11.63420934
1421116_a_at	Rtn4		8.67963513	8.382947452	9.411852626	8.274780285	7.652315234	9.705583576	6.903783537	6.604532124	7.021062429	6.240278695	9.531813427	9.425517844	9.282122692	8.162034561	7.761199996	8.163118467	9.056510834	8.840918493	8.837602078	6.473174383	6.918912491	6.406669091	6.693652635	6.776902539	6.627928465	6.513849186	6.258104905	6.698967816	8.079307165	7.771572685	9.212310269	9.710793019	8.477426025	12.98938036	12.9216267
1448545_at	Sdc2		6.801195244	6.796006883	6.051408072	6.871198354	6.801195244	7.004476334	5.973477848	6.457240041	6.607180477	7.428041807	10.38455134	10.34650792	10.12228241	5.302047865	5.459575352	5.643033575	7.58445558	7.01777999	6.927591732	7.836282517	7.74361557	6.56333312	6.239080544	6.424383111	6.344967762	6.026706061	6.061627133	6.913696119	6.648382287	6.165458868	6.64336768	7.455004482	6.472923209	11.78446987	11.87403593
1416190_a_at	Sec61a1		6.166228543	6.00422746	7.485688891	6.533977819	5.906988697	8.3745315	5.573496623	5.444659957	5.129738876	5.304826655	8.019617222	8.042782231	7.970312584	8.999951838	9.156200385	9.283587855	7.659553755	7.580402333	7.355380295	5.012412889	5.708993563	5.885022807	5.716958471	5.512096517	5.871344427	6.158135678	5.636533534	5.127992661	5.607042596	6.088254856	6.537028113	5.579793656	5.404174063	10.59573906	10.44953511
1416191_at	Sec61a1		6.900118934	6.576977356	7.9987475	7.054397206	6.696886003	8.497928187	7.523156804	7.486749547	7.590812199	6.863383486	8.8902539	8.914867711	8.928656538	10.01369676	9.982542069	10.0134575	8.569842651	8.41228319	8.374527539	7.106846939	6.557299755	7.128215619	7.049452762	7.303535805	7.379953391	7.659847586	7.637141975	6.858085674	6.963415141	7.294743444	7.66939338	7.219176906	6.163345331	11.30219984	11.00875046
1447909_s_at	Selk		8.671958774	9.014625937	9.363742599	8.731024556	9.474577366	9.720499218	8.289729713	8.064826758	7.024067715	7.555324441	10.15384089	10.14041271	10.07051699	9.906189598	9.659617134	10.00792743	8.825572587	8.619406963	8.548902298	8.428723049	7.708812974	8.098266704	8.282079741	8.395568549	8.478176011	7.542673848	7.544882884	7.489763236	7.897101859	7.165032503	8.258429859	9.972652675	9.721630483	11.5527822	11.61964894
1433675_at	Snhg1		10.85991515	11.31861369	11.13858047	10.81913629	11.51226701	11.29113249	8.228757182	8.464638539	7.124052547	7.96708304	10.05640908	9.766367367	9.716012381	10.32731794	10.117926	10.30831217	10.65417114	10.67362381	10.67814622	10.72572761	10.85055107	11.10148707	11.33355298	10.81203374	10.16601124	10.8233767	10.06185345	7.626481634	8.406215089	7.523248253	10.26899123	10.78746374	10.18804642	12.5631764	12.50964648
1416525_at	Spop		7.455079981	7.306694254	8.094873898	7.243501577	6.609730786	8.606154598	7.311394534	6.880507067	6.576878534	5.259905141	8.438935392	8.37573555	8.048135361	7.315493401	7.176888306	7.401639096	8.270957424	8.028188083	7.939633399	7.347686049	7.085304023	7.392793888	6.891562023	7.065788484	7.148901954	7.522241869	7.152146901	8.337614519	6.152706201	5.408036186	6.859065394	5.582179911	7.831395263	10.0232778	10.12555849
1439016_x_at	Sprr2a2		8.21505826	8.336498766	8.996524376	8.605130742	9.464917967	8.079390386	8.986652407	8.730969904	8.833665786	8.948893319	7.001557614	7.01438802	7.51595685	7.571784507	7.561282337	7.581833952	7.795226892	7.992389382	8.874699311	7.311216229	7.722279575	7.579099022	7.497839548	7.806641876	7.607566674	7.90780133	8.236561387	8.516896856	8.403664436	8.196919479	8.30399657	7.747986901	8.063236386	11.9430996	11.79750961
1450618_a_at	Sprr2a2		7.760201377	8.135308333	8.498380277	8.109855997	9.070582139	7.962352307	9.048038439	8.952858097	9.47026369	8.823597808	6.202532013	6.127865354	6.624615626	6.966062706	7.133364373	6.980654664	7.152612629	7.218858878	8.559347751	7.800833798	7.555051866	7.522489058	7.521393828	7.520832858	7.305464517	7.394221127	7.668892387	7.962545808	7.422057802	7.299577908	7.869778949	7.267048397	7.103959984	11.51464213	11.49279046
1452430_s_at	Srsf1		6.717398476	7.400918582	9.1839484	6.851745692	7.17381844	9.520356831	6.642878149	6.799541665	6.421191548	5.308425047	8.301461097	8.320677608	7.774044243	8.58239409	8.306623831	9.013182248	9.255738818	9.185551079	8.969740791	7.333742754	6.612814235	6.686918827	6.681513329	6.656935151	7.210043551	6.94883146	6.779461478	5.816187329	5.474955018	5.563456176	8.502107851	7.464845983	8.40860016	11.02585931	11.09809356
1421908_a_at	Tcf12		8.344151641	8.097492042	8.456383353	8.417639608	8.19968859	8.825263129	6.891589625	6.728790175	6.881483162	6.550326622	8.822216259	8.940492356	8.636094314	8.292138015	8.144203813	8.429362567	7.969419152	7.64542863	7.677116538	7.594000389	6.6568047	7.305314099	7.29679383	7.364871665	7.077467727	7.6978607	7.754482984	6.246720753	6.088837014	5.542618714	6.364672421	6.102515623	7.978177702	9.926683494	9.905287786
1452290_at	Tmem106b		8.024764189	8.398366425	8.238604711	8.09122841	8.696729199	8.484262511	8.985895404	8.560778201	8.472172916	8.059893669	9.472335774	9.442970547	9.234907383	9.512254012	9.304846627	9.528077386	7.813462254	7.590774697	7.48854571	7.336156328	7.087760469	7.497175654	7.250094332	7.561758302	7.401825611	7.646171947	7.820383426	6.486503342	5.662790627	6.932394441	8.175721262	6.609692421	7.636578808	10.84602294	10.98070532
1428758_at	Tmem86a		6.60820049	6.567320334	6.40053428	6.345136095	6.463379021	5.91657674	8.20632388	8.173690758	8.336391704	9.503003805	7.787246234	7.685834605	7.713466321	5.852615033	6.660450719	6.042031658	6.594909745	6.491104308	6.405073259	7.6255371	7.208894582	7.055706713	6.982774387	7.254164724	7.253309647	7.166622756	7.357018188	7.710094118	7.756090044	7.570810814	8.313585738	8.960596542	8.184854508	12.10749521	12.0483087
1420727_a_at	Tmlhe		5.409999181	5.805667638	5.557117121	5.811076729	5.521348669	5.244067953	5.725285859	6.230861608	5.757009558	5.864064515	7.599222597	7.578050347	7.295261589	6.560512509	6.349895127	7.028397091	5.784869713	5.587532048	5.751436352	6.533493026	6.059680755	6.492725166	6.753771948	6.383988716	6.536008671	6.446297731	6.341342746	6.214930606	6.189527922	5.611493011	5.402392025	5.582179911	5.496029493	9.255690252	9.288436037
1426398_at	Ube2w		7.448623992	7.919480357	8.247881611	7.082403739	8.064856223	8.464349449	7.253086384	7.410807894	7.092872659	6.102696396	8.965399714	9.0515502	8.860590136	7.867421949	7.740695839	8.125306299	8.295400081	8.289401568	7.835305432	7.53575818	6.594006782	7.210255492	7.918236228	6.885914822	7.383326302	7.081517627	7.57274621	6.749685823	5.421877417	6.019778753	5.431638138	7.673411159	8.854857749	10.52095638	10.60419543
1420909_at	Vegfa	1	8.270913398	8.12988011	8.245468573	7.980242781	9.153080405	7.363643199	9.801206886	9.648891639	9.285112332	9.479969063	8.85968125	8.548663284	8.518151594	8.704335225	8.991397781	9.285724579	6.356187572	7.023342672	6.810093671	6.757209497	7.185311202	6.885418834	7.813392856	8.309692352	7.690311457	7.601099326	7.205301732	5.30424906	5.488181793	6.016896315	5.171778865	5.402105669	5.055602532	10.53307843	10.52195027
1437591_a_at	Wdr1	1	6.34368879	6.306865262	7.056571104	6.525211289	6.331916455	7.233145478	8.774074995	8.645323625	8.426010768	7.373021865	8.677385985	8.837403603	9.262965439	8.712099143	8.773114408	8.625183833	7.505839509	7.461033924	7.110327566	7.072990621	7.415790637	7.169445484	7.246244006	7.359015573	7.561812195	7.156644748	7.352025185	6.53827964	7.186964858	6.91120566	7.417099818	6.808853887	6.60763857	10.28036421	10.37799103
