# Supplementary material for: Circulating healing (CH) cells expressing BST2 are functionally activated by the injury-regulated systemic factor HGFA
Source: Stem Cell Res Ther. 2018 Nov 8;9:300. doi: 10.1186/s13287-018-1056-1 (PMC6225669; doi:10.1186/s13287-018-1056-1)
Supplement: Supplementary file 5 — Table S3. RT-PCR array data set for the four considered experimental groups. (XLSX 57 kb) [file 13287_2018_1056_MOESM5_ESM.xlsx]

## Sheet: RT-PCR array data
Table S3. RT-PCR array data set for the four considered experimental groups.
	PB-Naive vs.BM-Naive				BM-Fracture vs.BM-Naive				PB-Naive vs. BM-fracture				PB-Fracture vs.PB-Naive
	Symbol	Fold Regulation [PB-Naive vs. BM-Naive (reference group)]	Index in PB-Naive BST2pos CH cells		Symbol	Fold Regulation [BM-Fracture vs. BM-Naive (reference group)]	Index in BM-Fracture BST2pos CH cells		Symbol	Fold Regulation [PB-Naive vs. BM-Fracture (reference group)]	Index in PB-Naive BST2pos CH cells		Symbol	Fold Regulation [PB-Fracture vs. PB-Naive (reference group)]	Index in PB-Fracture BST2pos CH cells
	Hgf	2856.43	significantly Upregulated		Hgf	2866.35	significantly Upregulated		Igf1	1.9386	unchanged		Mmp9	14.42	significantly Upregulated
	Igf1	1675.06	significantly Upregulated		Igf1	864.067	significantly Upregulated		Cav1	1.8596	unchanged		Itgb3	8.4561	significantly Upregulated
	Cav1	1226.22	significantly Upregulated		Cav1	659.395	significantly Upregulated		Cdc42	1.834	unchanged		Plaur	4.5002	significantly Upregulated
	Met	522.758	significantly Upregulated		Met	456.667	significantly Upregulated		Vim	1.7715	unchanged		Itga4	3.7581	significantly Upregulated
	Csf1	210.839	significantly Upregulated		Csf1	327.42	significantly Upregulated		Pten	1.5966	unchanged		Fgf2	3.7064	significantly Upregulated
	Fgf2	112.206	significantly Upregulated		Fgf2	124.069	significantly Upregulated		Rdx	1.521	unchanged		Rac2	3.4581	significantly Upregulated
	Prkca	79.8932	significantly Upregulated		Prkca	75.8459	significantly Upregulated		Ilk	1.5105	unchanged		Vegfa	3.1383	significantly Upregulated
	Mylk	77.1717	significantly Upregulated		Timp2	61.606	significantly Upregulated		Pfn1	1.4897	unchanged		Actn4	2.042	significantly Upregulated
	Timp2	76.1093	significantly Upregulated		Mylk	58.2829	significantly Upregulated		Crk	1.4389	unchanged		Dpp4	1.9185	unchanged
	Vim	23.7524	significantly Upregulated		Mmp14	26.0823	significantly Upregulated		Egf	1.4191	unchanged		Pxn	1.6702	unchanged
	Pld1	15.2422	significantly Upregulated		Pld1	16.6217	significantly Upregulated		Ezr	1.3803	unchanged		Limk1	1.5911	unchanged
	Mmp14	14.6213	significantly Upregulated		Mmp2	15.7251	significantly Upregulated		Mylk	1.3241	unchanged		Vasp	1.5692	unchanged
	Itgb2	11.7127	significantly Upregulated		Vim	13.4078	significantly Upregulated		Rasa1	1.3241	unchanged		Msn	1.4948	unchanged
	Mmp2	10.0561	significantly Upregulated		Itgb2	11.8351	significantly Upregulated		Pik3ca	1.2968	unchanged		Pak4	1.4845	unchanged
	Svil	7.2602	significantly Upregulated		Mmp9	11.6722	significantly Upregulated		Actr3	1.2879	unchanged		Akt1	1.4439	unchanged
	Wipf1	5.7757	significantly Upregulated		Wipf1	11.5115	significantly Upregulated		Actr2	1.2614	unchanged		Arf6	1.3755	unchanged
	Ptk2b	5.4642	significantly Upregulated		Svil	10.7406	significantly Upregulated		Myh10	1.2527	unchanged		Src	1.3755	unchanged
	Capn2	5.063	significantly Upregulated		Sh3pxd2a	9.2215	significantly Upregulated		Ptk2b	1.2527	unchanged		Rhoc	1.3566	unchanged
	Sh3pxd2a	4.8232	significantly Upregulated		Msn	4.9075	significantly Upregulated		Rock1	1.244	unchanged		Tgfb1	1.3472	unchanged
	Pten	4.724	significantly Upregulated		Capn2	4.7404	significantly Upregulated		Timp2	1.2354	unchanged		Sh3pxd2a	1.3287	unchanged
	Ilk	3.6553	significantly Upregulated		Ptk2b	4.362	significantly Upregulated		Rhoa	1.2269	unchanged		Actr3	1.3013	unchanged
	Mmp9	3.605	significantly Upregulated		Akt1	4.3319	significantly Upregulated		Myl12a	1.2016	unchanged		Arhgdia	1.2924	unchanged
	Rnd3	3.5554	significantly Upregulated		Rac1	3.3987	significantly Upregulated		Itgb1	1.2016	unchanged		Cfl1	1.2834	unchanged
	Akt1	3.4343	significantly Upregulated		Rhoc	3.2378	significantly Upregulated		Rnd3	1.1688	unchanged		Bcar1	1.2058	unchanged
	Msn	3.3404	significantly Upregulated		Rnd3	3.042	significantly Upregulated		Fap	1.1527	unchanged		Ptk2	1.1567	unchanged
	Rac1	3.3404	significantly Upregulated		Plaur	2.9588	significantly Upregulated		Met	1.1447	unchanged		Csf1	1.1487	unchanged
	Rasa1	3.3404	significantly Upregulated		Pten	2.9588	significantly Upregulated		Rho	1.1447	unchanged		Tln1	1.1329	unchanged
	Rhoc	3.0105	significantly Upregulated		Tgfb1	2.5937	significantly Upregulated		Cttn	1.1368	unchanged		Actn1	1.1019	unchanged
	Pik3ca	2.8481	significantly Upregulated		Rasa1	2.5228	significantly Upregulated		Cfl1	1.0905	unchanged		Arhgef7	1.1019	unchanged
	Egf	2.6574	significantly Upregulated		Ilk	2.42	significantly Upregulated		Pak1	1.0905	unchanged		Itgb1	1.1019	unchanged
	Rho	2.395	significantly Upregulated		Ptpn1	2.3538	significantly Upregulated		Capn2	1.0681	unchanged		Ezr	1.057	unchanged
	Pfn1	2.2191	significantly Upregulated		Igf1r	2.2894	significantly Upregulated		Mapk1	1.0681	unchanged		Pak1	1.0425	unchanged
	Myl12a	2.1886	significantly Upregulated		Pik3ca	2.1962	significantly Upregulated		Arf6	1.0607	unchanged		Cttn	1.0281	unchanged
	Crk	2.0705	significantly Upregulated		Rho	2.0922	significantly Upregulated		Prkca	1.0534	unchanged		Actn3	1	unchanged
	Fap	2.0705	significantly Upregulated		Rhob	2.0922	significantly Upregulated		Hgf	-1.0035	unchanged		Myh9	-1.007	unchanged
	Plaur	2.0562	significantly Upregulated		Myl12a	1.8213	unchanged		Itgb2	-1.0105	unchanged		Actr2	-1.0281	unchanged
	Actn1	1.2658	unchanged		Stat3	1.9252	unchanged		Rac1	-1.0175	unchanged		Mapk1	-1.0425	unchanged
	Arf6	1.8921	unchanged		Actn1	1.9119	unchanged		Vcl	-1.0246	unchanged		Mmp14	-1.0497	unchanged
	Cttn	1.8921	unchanged		Baiap2	1.8856	unchanged		Plcg1	-1.0389	unchanged		Capn1	-1.057	unchanged
	Cfl1	1.7532	unchanged		Egf	1.8725	unchanged		Diap1	-1.0534	unchanged		Diap1	-1.0792	unchanged
	Ptpn1	1.6133	unchanged		Limk1	1.8596	unchanged		Rhoc	-1.0755	unchanged		Wasf2	-1.0867	unchanged
	Cdc42	1.5801	unchanged		Fap	1.7963	unchanged		Pld1	-1.0905	unchanged		Ptpn1	-1.1019	unchanged
	Baiap2	1.4845	unchanged		Arf6	1.7839	unchanged		Enah	-1.1057	unchanged		Mmp2	-1.1096	unchanged
	Vcl	1.4845	unchanged		Cttn	1.6644	unchanged		Fgf2	-1.1057	unchanged		Rhob	-1.1096	unchanged
	Itgb1	1.434	unchanged		Tln1	1.6415	unchanged		Ptk2	-1.1134	unchanged		Stat3	-1.1251	unchanged
	Actr3	1.3472	unchanged		Cfl1	1.6077	unchanged		Vegfa	-1.1212	unchanged		Myh10	-1.1567	unchanged
	Stat3	1.3472	unchanged		Vcl	1.521	unchanged		Wasl	-1.1607	unchanged		Baiap2	-1.1728	unchanged
	Limk1	1.3379	unchanged		Pfn1	1.4897	unchanged		Egfr	-1.1688	unchanged		Capn2	-1.1728	unchanged
	Rhob	1.2834	unchanged		Actn4	1.4489	unchanged		Arhgef7	-1.1933	unchanged		Plcg1	-1.1728	unchanged
	Pak1	1.257	unchanged		Crk	1.4389	unchanged		Capn1	-1.21	unchanged		Ptk2b	-1.1728	unchanged
	Tln1	1.0718	unchanged		Egfr	1.3996	unchanged		Akt1	-1.2614	unchanged		Vcl	-1.181	unchanged
	Rdx	1.021	unchanged		Arhgdia	1.3149	unchanged		Baiap2	-1.2702	unchanged		Rasa1	-1.1892	unchanged
	Rock1	1.014	unchanged		Myh9	1.2016	unchanged		Itgb3	-1.3803	unchanged		Cdc42	-1.2226	unchanged
	Actn4	-1.0497	unchanged		Itgb1	1.1933	unchanged		Limk1	-1.3899	unchanged		Wipf1	-1.2226	unchanged
	Vegfa	-1.0497	unchanged		Pak1	1.1527	unchanged		Stat3	-1.429	unchanged		Igf1r	-1.2311	unchanged
	Ptk2	-1.057	unchanged		Vegfa	1.0681	unchanged		Plaur	-1.4389	unchanged		Myl12a	-1.2397	unchanged
	Arhgdia	-1.1892	unchanged		Ptk2	1.0534	unchanged		Myh9	-1.459	unchanged		Met	-1.3104	unchanged
	Igf1r	-1.2058	unchanged		Actr3	1.0461	unchanged		Ptpn1	-1.459	unchanged		Pfn1	-1.3195	unchanged
	Myh9	-1.2142	unchanged		Bcar1	1.0461	unchanged		Msn	-1.4692	unchanged		Pld1	-1.3755	unchanged
	Mapk1	-1.2226	unchanged		Pxn	-1.1134	unchanged		Svil	-1.4794	unchanged		Rdx	-1.3755	unchanged
	Rhoa	-1.2746	unchanged		Capn1	-1.1607	unchanged		Actn1	-1.5105	unchanged		Rhoa	-1.3755	unchanged
	Myh10	-1.2924	unchanged		Cdc42	-1.1607	unchanged		Actn4	-1.521	unchanged		Hgf	-1.3851	unchanged
	MGDC	-1.3566	unchanged		Wasl	-1.1769	unchanged		Tln1	-1.5316	unchanged		Pik3ca	-1.3947	unchanged
	Wasl	-1.366	unchanged		Wasf2	-1.2016	unchanged		Wasf1	-1.5422	unchanged		Timp2	-1.4142	unchanged
	Tgfb1	-1.3947	unchanged		Rock1	-1.2269	unchanged		Csf1	-1.5529	unchanged		Crk	-1.4439	unchanged
	Capn1	-1.4044	unchanged		Mapk1	-1.3059	unchanged		Pak4	-1.5529	unchanged		Vim	-1.454	unchanged
	Arhgef7	-1.6702	unchanged		Arhgef7	-1.3996	unchanged		Arhgdia	-1.5637	unchanged		Fap	-1.4641	unchanged
	Actr2	-1.7171	unchanged		Vasp	-1.4692	unchanged		Mmp2	-1.5637	unchanged		Prkca	-1.4845	unchanged
	Hsp90ab1	-1.9053	unchanged		Rdx	-1.4897	unchanged		Actn3	-1.6077	unchanged		Ilk	-1.5263	unchanged
	Pxn	-1.9185	unchanged		Rhoa	-1.5637	unchanged		Rhob	-1.6301	unchanged		Wasl	-1.5583	unchanged
	Plcg1	-1.9319	unchanged		Rac2	-1.5966	unchanged		Src	-1.6876	unchanged		Rho	-1.6586	unchanged
	Actn3	-10.2674	significantly Downregulated		Src	-1.6077	unchanged		Pxn	-1.7231	unchanged		Itgb2	-1.6818	unchanged
	Dpp4	-65.3448	significantly Downregulated		Myh10	-1.6189	unchanged		Mmp14	-1.7839	unchanged		Rac1	-1.6818	unchanged
	Ezr	-12.5533	significantly Downregulated		Plcg1	-1.8596	unchanged		Sh3pxd2a	-1.9119	unchanged		Svil	-1.7411	unchanged
	Itga4	-11.8762	significantly Downregulated		Actn3	-6.3864	significantly Downregulated		Vasp	-1.9931	unchanged		Enah	-1.7901	unchanged
	Pak4	-9.3827	significantly Downregulated		Dpp4	-26.8156	significantly Downregulated		Wipf1	-1.9931	unchanged		Rock1	-1.8921	unchanged
	Rac2	-6.1903	significantly Downregulated		Ezr	-17.3276	significantly Downregulated		Bcar1	-2.6117	significantly Downregulated		Cav1	-4.1699	significantly Downregulated
	Wasf1	-6.0629	significantly Downregulated		Pak4	-6.0419	significantly Downregulated		Wasf2	-2.1067	significantly Downregulated		Egf	-3.8106	significantly Downregulated
	Itgb3	-4.9246	significantly Downregulated		Itga4	-4.9417	significantly Downregulated		Itga4	-2.4033	significantly Downregulated		Igf1	-2.969	significantly Downregulated
	Diap1	-4.6913	significantly Downregulated		Diap1	-4.4537	significantly Downregulated		Dpp4	-2.4368	significantly Downregulated		Pten	-2.7702	significantly Downregulated
	Enah	-3.3636	significantly Downregulated		Wasf1	-3.9313	significantly Downregulated		Igf1r	-2.7606	significantly Downregulated		Mylk	-2.5491	significantly Downregulated
	Vasp	-2.9282	significantly Downregulated		Itgb3	-3.5677	significantly Downregulated		Mmp9	-3.2378	significantly Downregulated		Egfr	-2.1735	significantly Downregulated
	Src	-2.7132	significantly Downregulated		Enah	-3.042	significantly Downregulated		Tgfb1	-3.6175	significantly Downregulated		Rnd3	-2.0705	significantly Downregulated
	Wasf2	-2.5315	significantly Downregulated		Actr2	-2.166	significantly Downregulated		Rac2	-3.8772	significantly Downregulated		Wasf1	-2.0705	significantly Downregulated
